# Supplementary material for: Strong inter-population cooperation leads to partner intermixing in microbial communities
Source: eLife. 2013 Jan 22;2:e00230. doi: 10.7554/eLife.00230 (PMC3552619; doi:10.7554/eLife.00230)
Supplement: Figure 1—source data 1. — DOI: http://dx.doi.org/10.7554/eLife.00230.004 [file elife00230s001.xls]

## Sheet: Sheet1
			basal fitness of G	basal fitness of R	influence of R on G	influence of G on R
	Interaction	Initial cell number for G; R	r_G0 (1/hr)	r_R0 (1/hr)	r_GR (1/hr)	r_RG (1/hr)
Fig 1-Fig Suppl 2	G R	200	0.15	0.15	0	0
Fig 1-Fig Suppl 2	G R	1400	0.19	0.17	0.48	0.96
Fig 1-Fig Suppl 2	G R	200	0.14	0.15	0	-0.9
Fig 1-Fig Suppl 2	G R	1400	0.12	0	0	1.4
Fig 1-Fig Suppl 2	G R	200	0.18	0.2	-0.4	-0.8
Fig 1-Fig Suppl 2	G R	1400	0.2	0.1	-0.2	0.2
Fig 1	G R	200	0.15	0.15	0	0
Fig 1	G R	200	0.05	0.05	0.6	0.6
Fig 1	G R	200	0.14	0.15	0	-0.9
Fig 1	G R	200	0.14	0.1	0	0.6
Fig 1	G R	200	0.18	0.2	-0.4	-0.8
Fig 1	G R	200	0.2	0.12	-0.6	0.6
Fig 1-Fig Suppl 3	G R	1400	0.12	0.12	-0.72	-0.72
