# Supplementary material for: Strong inter-population cooperation leads to partner intermixing in microbial communities
Source: eLife. 2013 Jan 22;2:e00230. doi: 10.7554/eLife.00230 (PMC3552619; doi:10.7554/eLife.00230)
Supplement: Figure 2—source data 1. — DOI: http://dx.doi.org/10.7554/eLife.00230.010 [file elife00230s002.xls]

## Sheet: Sheet1
Common Parameters	Description	Value	Notes
D0	diffusion constant in agarose	360 μm2/s	(i)
D1	diffusion constant in community	360 μm2/s or 20 μm2/s	(ii)
rn	full occupancy of confinement neighborhood of radius rn forces the center cell to bud upward	5 cells	(iii)
t	update time-step for cell growth and death	360 s
tu	update time-step for nutrient uptake and diffusion	1 s
C	size of cell simulation grid	5 μm
G	size of diffusion simulation grid	50 μm
Nc	simulation domain size in the x and y directions	750 μm
Nz	simulation domain size for cells in the z direction	300 μm
Ndz	height of agarose column	24 mm
Competitive
rR	max. growth rate of R population in equal-fitness competition	0.37 hr-1	(iv)
rG	max. growth rate of G population in equal-fitness competition	0.37 hr-1	(iv)
rG’	max. growth rate of higher-fitness G population in unequal-fitness competition	0.45 hr-1	(iv)
dR	death rate of R population	0.01 hr-1
dG	death rate of G population	0.01 hr-1
K	Monod’s constant of limiting nutrient	1 μM	(v)
S0	initial concentration of the limiting nutrient in the medium	200 μM	(vi)
a	amount of nutrient required to make a new cell	1 fmole	(vi)
Cooperative/ Commensal
rR	max. growth rate of	0.395 hr-1	(vii)
rG	max. growth rate of	0.35 hr-1	(vii)
	and
dR	death rate of	0.054 hr-1	(vii)
dG	death rate of	0.018 hr-1	(vii)
	and
KA	Monod's constant for adenine-requiring cells	0.1 μM
KL	Monod's constant for lysine-requiring cells	1 μM	(v)
aL	amount of lysine required to make a new cell	2 fmole	(vii)
aA	amount of adenine required to make a new cell	1 fmole	(vii)
bL	amount of lysine released by each	12 fmole	(viii)
	cell upon death
gA	rate of adenine release by each live	0.08 fmole/hr	(ix)
	cell
rR', rG'	max. growth rate in symmetric cooperation	0.37 hr-1
dR', dG'	death rate of symmetric cooperative populations	0.015 hr-1
K	Monod's constant in symmetric cooperation	0.5 μM
a	amount of nutrients required to make a new cell in symmetric cooperation	1 fmole
g	rate of nutrient release in symmetric cooperation	0.12 fmole/hr
td	delay in release of lysine in delayed cooperation	60 hrs	(vii)
Notes
(i) Estimated experimentally from diffusion of the fluorescent dye Sulforhodamine 101 in 2% agarose gels (unpublished data).
(ii) 20 μm2/s was estimated experimentally from diffusion of the fluorescent dye Sulforhodamine 101 in yeast communities (unpublished data).
(iii) Estimated experimentally from growth of cells into microcolonies (Fig 1–Fig Suppl 1A).
(iv) Estimated experimentally from exponential growth of cells in liquid cultures.
(v) We assume that the response of prototrophic cells to the unknown limiting nutrient in SD approximates that of lysine-requiring cells to lysine. Estimated experimentally from growth rate of lysine-requiring cells at different concentrations of lysine (unpublished results, courtesy of Adam Waite).
(vi) Estimated from saturation population size on known volumes of agarose medium. S0 and a are not independent.
(vii) Adopted from (Shou et al., 2007).
(viii) Estimate modified from (Shou et al., 2007).
In (Shou et al., 2007) the release of adenine was assumed to occur upon death of cells. From chemostat and other experiments (unpublished results), the kinetics of adenine release produced a better fit to experimental data when assuming that starved live cells released adenine at a fixed rate . Adopting either of these two assumptions in simulations did not influence the conclusions of the paper …
