# Supplementary material for: Strong inter-population cooperation leads to partner intermixing in microbial communities
Source: eLife. 2013 Jan 22;2:e00230. doi: 10.7554/eLife.00230 (PMC3552619; doi:10.7554/eLife.00230)
Supplement: Figure 3—source data 1. — DOI: http://dx.doi.org/10.7554/eLife.00230.020 [file elife00230s003.xls]

## Sheet: Sheet1
		basal fitness of G	basal fitness of R	influence of R on G	influence of G on R
Type of cooperation	Initial cell number for G; R	r_G0 (1/hr)	r_R0 (1/hr)	r_GR (1/hr)	r_RG (1/hr)
Obligatory	200	0.04	0	0.4	0.8
Facultative, 3%	200	0.04	0.08	0.4	0.8
Facultative, 1%	200	0.05	0.1	0.2	0.4
Facultative, 0.4%	200	0.1	0.15	0.15	0.22
Competition	200	0.1	0.2	0	0
Note: The interaction term, for example r_GR, represents the influence of R on G when the interaction neighborhood is filled with R (see the definition
of fitness effects under “The fitness model” in Materials and Methods). To calculate the influence of one R cell on one G cell, we consider the effect of a
single partner R cell on a focal G cell in an otherwise empty neighborhood, which, in these simulations, is 7-cell wide and has the capacity for 7^3 cells.
The influence of one R cell on a G cell is therefore roughly r_GR/7^3. The percentage influence in facultative cooperation is calculated by dividing this value
by the basal fitness of the recipient cell.
